# Supplementary material for: Molecular epidemiology of clinical Staphylococcus aureus infections: circulating CC398 lineage with human-adapted genomic signatures and virulent ST5-SCCmec II MRSA
Source: Front Microbiol. 2026 Jul 1;17:1818812. doi: 10.3389/fmicb.2026.1818812 (PMC13368880; doi:10.3389/fmicb.2026.1818812)
Supplement: Supplementary file 8 [file Table_2.XLSX]

## Sheet: Sheet1
Supplementary Table 2 Source information of the 100 Staphylococcus aureus CC398 strains retrieved from NCBI
Strain name	Accesion_number/Bioproject	Continent	Country	Source	Isolation year	MLST
GDA3SA04	GCA_024588975.1	Asia	China	Pig	2021	398
CFSA15SA119	SAMN14997261	Asia	China	Food product	2015	398
GD3SAM4	GCA_024588265.1	Asia	China	Human carriage	2021	398
GD4SA159	GCA_024588295.1	Asia	China	Pork	2021	398
GD4SA93	GCA_024588655.1	Asia	China	Environment (Fish)	2021	398
GD4SA98	GCA_024588545.1	Asia	China	Environment	2021	398
GDC1	GCF_024515855.1	Asia	China	Pig	2016	398
ZJS9P35A	GCA_024915395.1	Asia	China	Pig	2019	398
21101007	GCA_023198505.1	Asia	China	Human clinical	2021	398
DFSA04	GCA_025211015.1	Asia	China	Human clinical	2018	398
SH44	GCA_010994215.1	Asia	China	Cattle	2018	398
GDH8C92A	GCA_024916455.1	Asia	China	Chicken	2018	398
GDH9D103A	GCA_024916255.1	Asia	China	Duck	2019	398
N1343	GCA_000639535.1	Asia	Hong kong	Cat	2011	398
C0626	GCA_000684575.1	Asia	Hong kong	Chicken	2011	398
P0218	GCA_000639555.1	Asia	Hong kong	Pig	2010	398
R0615	GCA_000639735.1	Asia	Hong kong	Rodents	2011	398
ZS13	GCA_009764985.1	Asia	Taiwan	Human carriage	2015	398
AAS1	GCF_009765015.1	Asia	Taiwan	Pig	2015	398
H33	GCA_008763785.1	Oceania	Australia	Human carriage	2015	398
Chi-10	GCA_000638915.1	Europe	Austria	Chicken	2009	398
MSA-03285-1	GCA_028589395.1	Europe	Belgium	Pig	2016	398
08134-6	GCA_000636255.1	Europe	Belgium	Rodents	2008	398
M118-B	GCA_000639355.1	Europe	Belgium	Chicken	2011	398
2015S421	GCA_021120665.1	Europe	Belgium	Human clinical	2015	398
S18_2014	GCA_013371405.1	SouthAmerica	Brazil	Pig	2014	398
MRSA 10152	GCA_001726145.1	SouthAmerica	Brazil	Human clinical	2010	398
12ASW	GCA_012956865.1	SouthAmerica	Brazil	Environment	2018	398
M3450	GCA_900251395.1	Europe	Denmark	Human	2014	398
139M	GCA_024814695.1	Europe	Denmark	Environment (Pig)	2020	398
OP10	GCA_009792545.1	Europe	Denmark	Human clinical	2015	398
OP11	GCA_009792555.1	Europe	Denmark	Human carriage	2015	398
2010-60-6063-29	GCA_000637295.1	Europe	Denmark	Chicken	2010	398
Sa52	GCA_002099175.1	Europe	Denmark	Cattle	2016	398
Fin48_H18	GCA_900088515.1	Europe	Finland	Pig	2015	398
6176	GCA_017581345.1	Europe	France	Human clinical	2016	398
44450	GCA_028515825.1	Europe	France	Cat	2016	398
48241	GCA_028515885.1	Europe	France	Dog	2017	398
49645	GCA_028516025.1	Europe	France	Bird	2018	398
2000097722	GCA_026758155.1	Europe	France	Human carriage	2020	398
SA11-192	GCA_002208535.1	Europe	France	Human clinical	2011	398
E7a	GCA_028392365.1	Europe	Germany	Environment	2016	398
WA7	GCA_029680905.1	Europe	Germany	Human carriage	2016	398
SAV1146	GCA_003583795.1	Europe	Germany	Human	2017	398
2011-60-1490-31	GCA_000637415.1	Europe	Germany	Chicken	2011	398
IMT38886	GCA_003327955.1	Europe	Germany	Human clinical	2015	398
P1	GCA_028387875.1	Europe	Germany	Pig	2016	398
74199.1	GCA_022550075.1	Europe	Italy	Environment	2020	398
74201/1	GCA_022550135.1	Europe	Italy	Human	2020	398
74201/2	GCA_022550035.1	Europe	Italy	Human carriage	2020	398
Tur-22	GCA_000640255.1	Europe	Italy	Turkey	2009	398
2022/72241/1	GCA_943788845.1	Europe	Italy	Pig	2022	398
CM46	GCA_003240135.1	Europe	Italy	Human clinical	2015	398
29-Sta-P-45	GCA_025723565.1	Asia	Japan	Pig	2017	398
LTCF-12-46	SAMN02203302	Europe	Luxembourg	Human clinical	2010	398
NM242	GCA_026962395.1	NorthAmerica	Martinique	Human carriage	2007	398
189-AD1	SAMN18356601	NorthAmerica	Mexico	Human carriage	2018	398
VET1052S	GCA_000645695.1	Europe	Netherlands	Human carriage	2009	398
RIVM_M033174	GCA_027666565.1	Europe	Netherlands	Human	2016	398
RIVM_M036829	GCA_027702925.1	Europe	Netherlands	Human clinical	2016	1232
22P79	GCA_000637635.1	Europe	Netherlands	Pig	2007	398
FP_N5203 OX	GCA_000639035.1	Europe	Netherlands	Cattle	2008	398
M357	GCA_000639395.1	Europe	Netherlands	Chicken	2008	398
RIVM_M033354	GCA_027880985.1	Europe	Netherlands	Environment	2016	398
15MR0322	GCA_028590125.1	Oceania	New Zealand	Human carriage	2015	398
Sa_OR418_2013	GCA_902636275.1	Europe	Portugal	Pig	2013	398
INSa869	GCA_021495085.1	Europe	Portugal	Human	2015	398
INSaAq69	GCA_021493645.1	Europe	Portugal	Fish	2018	398
Crie-F384	GCA_022899115.1	Europe	Russia	Food product	2019	398
SA1	SAMN12734553	Europe	Slovenia	Human	2014	398
SA21	SAMN12734573	Europe	Slovenia	Ovis aries	2015	398
SA22	SAMN12734574	Europe	Slovenia	Environment	2015	398
SA23	SAMN12734575	Europe	Slovenia	Human clinical	2015	398
SA3	SAMN12734555	Europe	Slovenia	Pig	2014	398
SA8	SAMN12734560	Europe	Slovenia	Cat	2014	398
PR243B0	GCF_002935015.1	Africa	South Africa	Pig	2016	398
C4155	GCA_000638835.1	Europe	Spain	Human carriage	2009	398
SARM C4155	GCA_000639955.1	Europe	Spain	Human clinical	2010	398
VE07/03048STA	GCA_000640475.1	Europe	Spain	Pig	2007	398
C1673	GCA_000638535.1	Europe	Spain	Human	2009	398
C1891	GCA_000638575.1	Europe	Spain	Food product	2008	398
VE08/02126ST1	GCA_000640495.1	Europe	Spain	Environment (Pig)	2008	398
17-GST312	SAMN12342458	Europe	Switzerland	Human carriage	2017	398
bz32bp-19	GCA_013155185.1	Europe	Switzerland	Environment	2019	398
PHE5	SAMEA36336418	Europe	UK	Pork meat	2015	398
ASASM394	SAMEA1523268	Europe	UK	Human	1998	398
PR303	SAMN05340526	Europe	UK	Human carriage	2012	398
PHE9	SAMEA36339418	Europe	UK	Chicken	2015	398
PHE4	SAMEA36335668	Europe	UK	Turkey meat	2015	398
RH08000348-362-D11-2	SAMN08815298	Europe	UK	Human clinical	2014	398
ABOJF	GCA_002250725.1	NorthAmerica	USA	Human	2014	398
NM134	GCA_026942455.1	NorthAmerica	USA	Human carriage	2011	398
ST398:ISU 919	GCA_002273535.1	NorthAmerica	USA	Pig	2010	398
MI18-1974	GCA_003353235.1	NorthAmerica	USA	Sheep	2018	398
IR12	GCA_018791725.1	NorthAmerica	USA	Human clinical	2020	398
IMT36995	GCA_003001345.1	Europe	Germany	horse	2015	398
Ani_GT_111	GCA_021384725.1	Europe	Belgium	Cattle	2016	398
YN502	GCA_024515805.1	Asia	China	pig	2017	398
GD2SA24	GCF_024588475.1	Asia	China	pig	2020	398
WAPHLSTAP00058	SAMN18824854	NorthAmerica	USA	Environment	2020	398
