# Supplementary material for: Molecular epidemiology of clinical Staphylococcus aureus infections: circulating CC398 lineage with human-adapted genomic signatures and virulent ST5-SCCmec II MRSA
Source: Front Microbiol. 2026 Jul 1;17:1818812. doi: 10.3389/fmicb.2026.1818812 (PMC13368880; doi:10.3389/fmicb.2026.1818812)
Supplement: Supplementary file 9 [file Table_3.XLSX]

## Sheet: Sheet1
Supplementary Table 3 Characteristics and source information of the 325 Staphylococcus aureus ST5 strains
strian	BioSample	mecA	scn	sak	sea	sec	sell	chp	lukF-PV	lukS-PV	Isolation Date	Country	Continent	Source	Run Accession/GenBank assembly accession	SCCmec
M1177	SAMN02360843	1	1	1	0	0	0	1	1	1	2004	United States	North America	Human	GCA_000532815.1	SCCmec_type_II(2A)
M1028	SAMN02334651	1	1	1	0	0	0	1	1	1	2004	United States	North America	Human	GCA_000535495.1	SCCmec_type_II(2A)
M1023	SAMN02334646	1	1	1	0	0	0	1	1	1	2004	United States	North America	Human	GCA_000546505.1	SCCmec_type_II(2A)
M1081	SAMN02334686	1	1	1	0	0	0	1	1	1	2004	United States	North America	Human	GCA_000547065.1	SCCmec_type_II(2A)
M1082	SAMN02334687	1	1	1	0	0	0	1	1	1	2004	United States	North America	Human	GCA_000547085.1	SCCmec_type_II(2A)
M1506	SAMN02364028	1	1	1	0	0	0	1	1	1	2004	United States	North America	Human	GCA_000550145.1	SCCmec_type_II(2A)
M1516	SAMN02364037	1	1	1	0	0	0	1	1	1	2004	United States	North America	Human	GCA_000550305.1	SCCmec_type_II(2A)
M1523	SAMN02364041	1	1	1	0	1	0	1	1	1	2004	United States	North America	Human	GCA_000550365.1	SCCmec_type_II(2A)
M1528	SAMN02364045	1	1	1	0	1	1	1	1	1	2004	United States	North America	Human	GCA_000550425.1	SCCmec_type_II(2A)
M1301	SAMN02360943	1	1	1	0	0	0	1	1	1	2004	United States	North America	Human	GCA_000573585.1	SCCmec_type_II(2A)
M1273	SAMN02360920	1	1	1	0	0	0	1	1	1	2004	United States	North America	Human	GCA_000573985.1	SCCmec_type_II(2A)
M1148	SAMN02360817	1	1	1	0	0	0	1	1	1	2004	United States	North America	Human	GCA_000575525.1	SCCmec_type_II(2A)
M1123	SAMN02360795	1	1	1	0	0	0	1	1	1	2004	United States	North America	Human	GCA_000593185.1	SCCmec_type_II(2A)
DAR3555	SAMN02403677	1	1	1	0	0	0	1	1	1	2007	United States	North America	Human	GCA_000607445.1	SCCmec_type_II(2A)
DAR3629	SAMN02403704	1	1	1	1	0	0	0	1	1	2005	United States	North America	Human	GCA_000607985.1	SCCmec_type_IVc(2B)
DAR1090	SAMN02403768	0	1	1	1	0	0	1	1	1	2007	United States	North America	Human	GCA_000609225.1	Nontypable
DAR3175	SAMN02403840	1	1	1	0	0	0	1	1	1	2005	Argentina	South America	Human	GCA_000610625.1	Nontypable
DAR3177	SAMN02403842	0	1	1	1	0	0	1	1	1	2006	Argentina	South America	Human	GCA_000610665.1	Nontypable
DAR3178	SAMN02403843	0	1	1	1	0	0	1	1	1	2006	Argentina	South America	Human	GCA_000610685.1	Nontypable
DAR3183	SAMN02403845	0	1	1	1	0	0	1	1	1	2004	Argentina	South America	Human	GCA_000610725.1	Nontypable
P180	SAMN03253089	1	0	0	0	1	1	0	1	1	2012	Malaysia	Asia	Human	GCA_000932245.1	SCCmec_type_II(2A)
P151	SAMN03253057	1	0	0	0	1	1	0	1	1	2012	Malaysia	Asia	Human	GCA_000932275.1	SCCmec_type_II(2A)
FDAARGOS_25	SAMN03255464	1	1	1	1	1	1	0	1	1	1996	Japan	Asia	Human	GCA_001019435.2	SCCmec_type_II(2A)
V1127	SAMN03301669	1	0	0	0	1	1	0	1	1	2014	South Korea	Asia	Human	GCA_001184345.2	SCCmec_type_II(2A)
HOU1444-VR	SAMN03092273	0	1	1	1	0	0	1	1	1	2012	Brazil	South America	Human	GCA_001278745.1	Nontypable
SA564	SAMN03267711	0	1	1	1	1	1	1	1	1	2013	Switzerland	Europe	Human	GCA_001281145.1	Nontypable
ZJ5499	SAMN03742530	1	1	1	0	1	1	1	1	1	2010	China	Asia	Human	GCA_001640885.1	SCCmec_type_II(2A)
NCCP14558	SAMN04219574	1	0	0	0	1	1	0	1	1	2013	South Korea	Asia	Human	GCA_001640905.1	SCCmec_type_II(2A)
NCCP14562	SAMN03955396	1	0	0	0	1	1	0	1	1	2013	South Korea	Asia	Human	GCA_001640925.1	SCCmec_type_II(2A)
FORC_027	SAMN04046233	1	0	0	0	1	1	0	1	1	2006	South Korea	Asia	Human	GCA_001725965.1	SCCmec_type_II(2A)
3503VR10	SAMN05383895	0	0	0	0	1	1	0	1	1	2013	China	Asia	Human	GCA_002094075.1	Nontypable
585485	SAMN05383889	1	0	0	0	1	1	0	1	1	2014	China	Asia	Human	GCA_002094085.1	SCCmec_type_II(2A)
813063	SAMN05383989	1	0	0	0	1	1	0	1	1	2013	China	Asia	Human	GCA_002094135.1	SCCmec_type_II(2A)
CFSA227	SAMN06698169	1	1	1	1	0	0	1	1	1	2015	United States	North America	Human	GCA_002123295.1	SCCmec_type_IVc(2B)
UB594	SAMN03940753	1	1	1	1	1	1	1	1	1	2012	Brazil	South America	Human	GCA_002267705.1	SCCmec_type_IVa(2B)
CC5	SAMN06480776	1	1	1	1	1	1	1	1	1	2014	Brazil	South America	Human	GCA_003031485.1	Nontypable
SAM-12	SAMN08683524	1	1	1	0	1	1	1	1	1	2016	Lebanon	Asia	Human	GCA_003038495.1	SCCmec_type_I(1B)
FORC_062	SAMN07407571	1	0	0	0	1	1	0	1	1	2017	South Korea	Asia	Human	GCA_003351925.1	SCCmec_type_II(2A)
LTF09	SAMN10219718	1	1	1	1	1	1	1	1	1	2007	China	Asia	Human	GCA_003988695.1	SCCmec_type_II(2A)
LTF08	SAMN10219717	1	1	1	1	1	1	1	1	1	2007	China	Asia	Human	GCA_003988705.1	SCCmec_type_II(2A)
LTF02	SAMN10219711	1	1	1	1	1	1	1	1	1	2006	China	Asia	Human	GCA_003988715.1	SCCmec_type_II(2A)
LTF01	SAMN10219710	1	1	1	1	1	1	1	1	1	2006	China	Asia	Human	GCA_003988735.1	SCCmec_type_II(2A)
NF25	SAMN10712706	1	0	0	0	1	1	0	1	1	2011	China	Asia	Human	GCA_004119935.1	SCCmec_type_II(2A)
aureus	SAMN08969227	1	1	1	1	1	1	1	1	1	2016	South Korea	Asia	Human	GCA_006088835.1	SCCmec_type_II(2A)
KG-03	SAMD00164374	1	1	1	1	1	1	1	1	1	2015	Japan	Asia	Human	GCA_009176765.1	SCCmec_type_II(2A)
KG-18	SAMD00164376	1	1	1	1	1	1	1	1	1	2015	Japan	Asia	Human	GCA_009176785.1	SCCmec_type_II(2A)
KG-22	SAMD00164378	1	1	1	0	1	1	1	1	1	2015	Japan	Asia	Human	GCA_009176875.1	SCCmec_type_II(2A)
MRSA531	SAMN12776176	1	1	1	1	0	0	1	1	1	2016	United States	North America	Human	GCA_009457535.1	Nontypable
MRSA89	SAMN12776135	1	1	1	0	1	1	1	1	1	2016	United States	North America	Human	GCA_009458315.1	SCCmec_type_IVc(2B)
MRSA88	SAMN12776134	1	1	1	0	1	1	1	1	1	2016	United States	North America	Human	GCA_009458365.1	SCCmec_type_IVc(2B)
MRSA265	SAMN12776029	1	1	1	0	1	1	1	1	1	2016	United States	North America	Human	GCA_009460445.1	SCCmec_type_IVc(2B)
MRSA243	SAMN12776005	1	1	1	0	1	1	1	1	1	2016	United States	North America	Human	GCA_009460925.1	SCCmec_type_IVc(2B)
MRSA241	SAMN12776004	1	1	1	0	1	1	1	1	1	2016	United States	North America	Human	GCA_009460965.1	SCCmec_type_IVc(2B)
MRSA129	SAMN12775886	1	1	1	0	1	1	1	1	1	2016	United States	North America	Human	GCA_009463275.1	SCCmec_type_IVc(2B)
UA884	SAMN13154667	0	1	1	0	0	0	1	1	1	2013	Argentina	South America	Human	GCA_009676225.1	Nontypable
V036_V64	SAMN08158244	1	1	1	1	1	1	1	1	1	2010	South Korea	Asia	Human	GCA_009764405.1	SCCmec_type_II(2A)
V036	SAMN08158242	1	1	1	1	1	1	1	1	1	2001	South Korea	Asia	Human	GCA_009764445.1	SCCmec_type_II(2A)
SA.1B	SAMN10440079	1	1	1	1	1	1	1	1	1	2018	China	Asia	Human	GCA_009764615.1	SCCmec_type_II(2A)
SAZ4	SAMN13021441	1	1	1	1	1	1	0	1	1	2017	China	Asia	Human	GCA_009873645.1	SCCmec_type_II(2A)
SAZ6	SAMN13021443	1	1	1	1	1	1	0	1	1	2017	China	Asia	Human	GCA_009873665.1	SCCmec_type_II(2A)
SAZ1	SAMN13021438	1	1	1	1	1	1	0	1	1	2017	China	Asia	Human	GCA_009873715.1	SCCmec_type_II(2A)
SAZ7	SAMN13021444	1	1	1	1	1	1	0	1	1	2017	China	Asia	Human	GCA_009874525.1	SCCmec_type_II(2A)
SAZ5	SAMN13021442	1	1	1	1	1	1	0	1	1	2017	China	Asia	Human	GCA_009874575.1	SCCmec_type_II(2A)
SAZ3	SAMN13021440	1	1	1	1	1	1	0	1	1	2017	China	Asia	Human	GCA_009874585.1	SCCmec_type_II(2A)
SAZ2	SAMN13021439	1	1	1	1	1	1	0	1	1	2017	China	Asia	Human	GCA_009874615.1	SCCmec_type_II(2A)
5510	SAMN13979055	0	0	0	0	0	0	0	1	1	2018	Colombia	South America	Human	GCA_010570805.1	Nontypable
5318	SAMN13979041	0	1	1	1	0	0	1	1	1	2018	Colombia	South America	Human	GCA_010571075.1	Nontypable
SR153	SAMN13008646	1	1	1	1	1	1	0	1	1	2013	China	Asia	Human	GCA_010669265.1	SCCmec_type_II(2A)
UE1143	SAMN13979388	0	1	1	1	0	0	1	1	1	2013	Ecuador	South America	Human	GCA_011024025.1	Nontypable
UE196	SAMN13979402	0	1	1	1	0	0	1	1	1	2012	Ecuador	South America	Human	GCA_011025355.1	Nontypable
UE191	SAMN13979397	0	1	1	1	0	0	1	1	1	2012	Ecuador	South America	Human	GCA_011025405.1	Nontypable
UE197	SAMN13979403	0	1	1	1	0	0	1	1	1	2012	Ecuador	South America	Human	GCA_011028785.1	Nontypable
UCL764	SAMN13979358	0	1	1	1	0	0	1	1	1	2014	Chile	South America	Human	GCA_011030655.1	Nontypable
48-634	SAMN10875741	0	1	1	0	1	1	0	1	1	2012	United States	North America	Human	GCA_011319565.1	Nontypable
48-634	SAMN10689389	0	1	1	0	1	1	0	1	1	2012	United States	North America	Human	GCA_012274575.1	Nontypable
5018	SAMN14595381	1	1	1	1	0	0	1	1	1	2017	Brazil	South America	Human	GCA_012956965.1	SCCmec_type_IVg(2B)
1516	SAMN13245723	0	0	0	0	0	0	0	1	1	2019	United States	North America	Chicken	GCA_013867445.1	Nontypable
1510	SAMN13245722	0	0	0	0	0	0	0	1	1	2019	United States	North America	Chicken	GCA_013867535.1	Nontypable
1520	SAMN15589967	0	0	0	0	0	0	0	1	1	2019	United States	North America	Chicken	GCA_013868115.1	Nontypable
1521	SAMN15589968	0	0	0	0	0	0	0	1	1	2019	United States	North America	Chicken	GCA_013868125.1	Nontypable
1524	SAMN15589971	0	0	0	0	0	0	0	1	1	2019	United States	North America	Chicken	GCA_013868215.1	Nontypable
1514	SAMN15589962	0	0	0	0	0	0	0	1	1	2019	United States	North America	Chicken	GCA_013868225.1	Nontypable
1522	SAMN15589969	0	0	0	0	0	0	0	1	1	2019	United States	North America	Chicken	GCA_013868245.1	Nontypable
1519	SAMN15589966	0	0	0	0	0	0	0	1	1	2019	United States	North America	Chicken	GCA_013868255.1	Nontypable
1523	SAMN15589970	0	0	0	0	0	0	0	1	1	2019	United States	North America	Chicken	GCA_013868275.1	Nontypable
1517	SAMN15589964	0	0	0	0	0	0	0	1	1	2019	United States	North America	Chicken	GCA_013868315.1	Nontypable
1518	SAMN15589965	0	0	0	0	0	0	0	1	1	2019	United States	North America	Chicken	GCA_013868325.1	Nontypable
1513	SAMN15589961	0	0	0	0	0	0	0	1	1	2019	United States	North America	Chicken	GCA_013868335.1	Nontypable
1515	SAMN15589963	0	0	0	0	0	0	0	1	1	2019	United States	North America	Chicken	GCA_013868355.1	Nontypable
1511	SAMN15589960	0	0	0	0	0	0	0	1	1	2019	United States	North America	Chicken	GCA_013868395.1	Nontypable
R30	SAMN15862845	1	1	1	1	0	0	1	1	1	2007	Norway	Europe	Human	GCA_014353275.1	SCCmec_type_IVc(2B)
R23	SAMN15862838	1	1	1	1	0	0	1	1	1	2006	Norway	Europe	Human	GCA_014353295.1	SCCmec_type_IVa(2B)
R29	SAMN15862844	1	1	1	1	0	0	1	1	1	2007	Norway	Europe	Human	GCA_014353305.1	SCCmec_type_IVc(2B)
R22	SAMN15862837	1	1	1	1	0	0	1	1	1	2006	Norway	Europe	Human	GCA_014353375.1	SCCmec_type_IVa(2B)
HP20814.057	SAMN15307022	1	1	1	0	1	1	1	1	1	2017	United States	North America	Human	GCA_014693715.1	SCCmec_type_IVc(2B)
pt286	SAMN12331103	1	1	1	0	1	1	1	1	1	2017	United States	North America	Human	GCA_014726015.1	SCCmec_type_IVc(2B)
241-9	SAMN12642203	1	1	1	1	1	1	1	1	1	2012	United States	North America	Human	GCA_014835375.1	SCCmec_type_IVa(2B)
ST5	SAMN15541317	1	1	1	1	1	1	1	1	1	2014	Vietnam	Asia	Human	GCA_015541885.1	SCCmec_type_II(2A)
CC5-18	SAMN07674913	1	1	1	0	1	1	1	1	1	2010	France	Europe	Human	GCA_015543535.1	SCCmec_type_I(1B)
CC5-10	SAMN07674905	1	1	1	0	1	1	1	1	1	2011	France	Europe	Human	GCA_015544535.1	SCCmec_type_I(1B)
CC5-31	SAMN07674926	1	1	1	0	1	1	1	1	1	2011	France	Europe	Human	GCA_015546535.1	SCCmec_type_I(1B)
AUSMDU00034425	SAMN12768945	1	1	1	1	1	1	1	1	1	2017	Australia	Oceania	Human	GCA_015599685.1	SCCmec_type_II(2A)
91	SAMN04022950	1	1	1	1	1	1	1	1	1	2015	United States	North America	Human	GCA_015619185.1	SCCmec_type_IVa(2B)
126-228	SAMN10689470	0	1	1	0	0	0	0	1	1	2014	United States	North America	Human	GCA_015712815.1	Nontypable
48-628	SAMN10689388	0	1	1	0	1	1	0	1	1	2012	United States	North America	Human	GCA_015714115.1	Nontypable
MRSA10223	SAMN09401036	1	1	1	0	1	1	1	1	1	2017	United States	North America	Human	GCA_015715285.1	SCCmec_type_IVc(2B)
MRSA10192	SAMN09401007	1	1	1	0	1	1	1	1	1	2017	United States	North America	Human	GCA_015715825.1	SCCmec_type_IVc(2B)
MRSA10105	SAMN09400929	1	1	1	0	1	1	1	1	1	2017	United States	North America	Human	GCA_015717505.1	SCCmec_type_IVc(2B)
MRSA10484	SAMN13622079	1	0	0	0	1	1	0	1	1	2018	United States	North America	Human	GCA_015724855.1	SCCmec_type_IVc(2B)
MRSA10366	SAMN11285068	1	1	1	0	1	1	1	1	1	2018	United States	North America	Human	GCA_015727165.1	SCCmec_type_IVc(2B)
MRSA10321	SAMN10435791	1	1	1	0	1	1	1	1	1	2017	United States	North America	Human	GCA_015728065.1	SCCmec_type_IVc(2B)
834	SAMD00258402	1	1	1	0	1	1	1	1	1	1985	Japan	Asia	Human	GCA_016591995.1	Nontypable
XR38	SAMN17620544	1	1	1	1	1	1	1	1	1	2015	China	Asia	Human	GCA_016832735.1	SCCmec_type_II(2A)
Tsa-65	SAMN17620543	1	1	1	1	1	1	1	1	1	2001	China	Asia	Human	GCA_016832755.1	SCCmec_type_II(2A)
Tsa-62	SAMN17620542	1	1	1	1	1	1	1	1	1	2001	China	Asia	Human	GCA_016832775.1	SCCmec_type_II(2A)
Sau99	SAMN17620541	1	1	1	1	1	1	1	1	1	2012	China	Asia	Human	GCA_016832795.1	SCCmec_type_II(2A)
Sau97	SAMN17620539	1	1	1	1	1	1	1	1	1	2012	China	Asia	Human	GCA_016832835.1	SCCmec_type_II(2A)
Sau85	SAMN17620536	1	1	1	1	1	1	1	1	1	2010	China	Asia	Human	GCA_016832855.1	SCCmec_type_II(2A)
Sau91	SAMN17620538	1	1	1	1	1	1	1	1	1	2010	China	Asia	Human	GCA_016832865.1	SCCmec_type_II(2A)
Sau87	SAMN17620537	1	0	0	0	1	1	0	1	1	2010	China	Asia	Human	GCA_016832875.1	SCCmec_type_II(2A)
Sau79	SAMN17620534	1	1	1	1	1	1	1	1	1	2010	China	Asia	Human	GCA_016832915.1	SCCmec_type_II(2A)
Sau74	SAMN17620532	1	1	1	1	1	1	1	1	1	2008	China	Asia	Human	GCA_016832955.1	SCCmec_type_II(2A)
Sau72	SAMN17620531	1	1	1	1	1	1	1	1	1	2008	China	Asia	Human	GCA_016832975.1	SCCmec_type_II(2A)
Sau78	SAMN17620533	1	0	0	0	1	1	0	1	1	2008	China	Asia	Human	GCA_016832985.1	SCCmec_type_II(2A)
Sau63	SAMN17620529	1	1	1	1	1	1	1	1	1	2008	China	Asia	Human	GCA_016833015.1	SCCmec_type_II(2A)
Sau65	SAMN17620530	1	1	1	1	1	1	1	1	1	2008	China	Asia	Human	GCA_016833035.1	SCCmec_type_II(2A)
Sau50	SAMN17620527	1	1	1	1	1	1	1	1	1	2006	China	Asia	Human	GCA_016833055.1	SCCmec_type_II(2A)
Sau47	SAMN17620526	1	1	1	1	1	1	1	1	1	2006	China	Asia	Human	GCA_016833065.1	SCCmec_type_II(2A)
Sau60	SAMN17620528	1	1	1	1	1	1	1	1	1	2006	China	Asia	Human	GCA_016833095.1	SCCmec_type_II(2A)
Sau42	SAMN17620524	1	1	1	1	1	1	1	1	1	2004	China	Asia	Human	GCA_016833115.1	SCCmec_type_II(2A)
Sau33	SAMN17620522	1	1	1	1	1	1	1	1	1	2004	China	Asia	Human	GCA_016833135.1	SCCmec_type_II(2A)
Sau36	SAMN17620523	1	1	1	1	1	1	1	1	1	2004	China	Asia	Human	GCA_016833155.1	SCCmec_type_II(2A)
Sau46	SAMN17620525	1	1	1	1	1	1	1	1	1	2004	China	Asia	Human	GCA_016833165.1	SCCmec_type_II(2A)
Sau30	SAMN17620521	1	1	1	1	1	1	1	1	1	2002	China	Asia	Human	GCA_016833195.1	SCCmec_type_II(2A)
Sau27	SAMN17620519	1	1	1	1	1	1	1	1	1	2002	China	Asia	Human	GCA_016833215.1	SCCmec_type_II(2A)
Sau29	SAMN17620520	1	1	1	1	1	1	1	1	1	2002	China	Asia	Human	GCA_016833225.1	SCCmec_type_II(2A)
Sau22	SAMN17620518	1	1	1	1	1	1	1	1	1	2002	China	Asia	Human	GCA_016833235.1	SCCmec_type_II(2A)
Sau121	SAMN17620516	1	0	0	0	1	1	0	1	1	2014	China	Asia	Human	GCA_016833245.1	SCCmec_type_II(2A)
Sau13	SAMN17620517	1	1	1	1	1	1	1	1	1	2000	China	Asia	Human	GCA_016833295.1	SCCmec_type_II(2A)
Sau12	SAMN17620515	1	1	1	1	1	1	1	1	1	2000	China	Asia	Human	GCA_016833315.1	SCCmec_type_II(2A)
Sau113	SAMN17620513	1	1	1	1	1	1	1	1	1	2014	China	Asia	Human	GCA_016833335.1	SCCmec_type_II(2A)
Sau104	SAMN17620511	1	0	0	0	1	1	0	1	1	2012	China	Asia	Human	GCA_016833345.1	SCCmec_type_II(2A)
Sau118	SAMN17620514	1	0	0	0	1	1	0	1	1	2014	China	Asia	Human	GCA_016833355.1	Nontypable
R71	SAMN17620509	1	1	1	1	1	1	1	1	1	2005	China	Asia	Human	GCA_016833415.1	SCCmec_type_II(2A)
R134	SAMN17620506	1	1	1	1	1	1	1	1	1	2005	China	Asia	Human	GCA_016833435.1	SCCmec_type_II(2A)
R152	SAMN17620507	1	1	1	1	1	1	1	1	1	2004	China	Asia	Human	GCA_016833445.1	SCCmec_type_II(2A)
R158	SAMN17620508	1	1	1	1	1	1	1	1	1	2005	China	Asia	Human	GCA_016833475.1	SCCmec_type_II(2A)
QR537	SAMN17620505	1	1	1	1	1	1	1	1	1	2012	China	Asia	Human	GCA_016833495.1	SCCmec_type_II(2A)
QR536	SAMN17620504	1	1	1	1	0	0	1	0	0	2012	China	Asia	Human	GCA_016833515.1	Nontypable
QR518	SAMN17620503	1	1	1	1	1	1	1	1	1	2012	China	Asia	Human	GCA_016833535.1	SCCmec_type_II(2A)
QR506	SAMN17620501	1	1	1	1	1	1	1	1	1	2012	China	Asia	Human	GCA_016833555.1	SCCmec_type_II(2A)
QR513	SAMN17620502	1	0	0	0	1	1	0	1	1	2012	China	Asia	Human	GCA_016833575.1	SCCmec_type_II(2A)
ORSA308	SAMN17620500	1	1	1	1	1	1	1	1	1	2007	China	Asia	Human	GCA_016833595.1	SCCmec_type_II(2A)
OLR8	SAMN17620497	1	0	0	0	1	1	0	1	1	2010	China	Asia	Human	GCA_016833655.1	SCCmec_type_II(2A)
OLR6	SAMN17620496	1	1	1	1	1	1	1	1	1	2010	China	Asia	Human	GCA_016833675.1	Nontypable
OLR5	SAMN17620495	1	1	1	1	1	1	1	1	1	2010	China	Asia	Human	GCA_016833695.1	SCCmec_type_II(2A)
MRSA9	SAMN17620492	1	1	1	1	1	1	1	1	1	2009	China	Asia	Human	GCA_016833705.1	SCCmec_type_II(2A)
NCHR31	SAMN17620493	1	0	0	0	1	1	0	1	1	2010	China	Asia	Human	GCA_016833755.1	SCCmec_type_II(2A)
MKR15	SAMN17620489	1	1	1	1	1	1	1	1	1	2010	China	Asia	Human	GCA_016833825.1	SCCmec_type_II(2A)
LCR72	SAMN17620486	1	0	0	0	1	1	0	1	1	2010	China	Asia	Human	GCA_016833875.1	SCCmec_type_II(2A)
KTR50	SAMN17620485	1	1	1	1	1	1	1	1	1	2010	China	Asia	Human	GCA_016833895.1	SCCmec_type_II(2A)
KTR42	SAMN17620484	1	1	1	1	1	1	1	1	1	2010	China	Asia	Human	GCA_016833915.1	SCCmec_type_II(2A)
JGR6	SAMN17620483	1	0	0	0	1	1	0	1	1	2010	China	Asia	Human	GCA_016833935.1	SCCmec_type_II(2A)
GC-2	SAMN17620481	1	1	1	1	1	1	1	1	1	2000	China	Asia	Human	GCA_016833945.1	SCCmec_type_II(2A)
JGR1	SAMN17620482	1	1	1	1	1	1	1	1	1	2010	China	Asia	Human	GCA_016833975.1	SCCmec_type_II(2A)
9180	SAMN17620479	1	1	1	1	1	1	1	1	1	2001	China	Asia	Human	GCA_016833995.1	SCCmec_type_II(2A)
GC-17	SAMN17620480	1	1	1	1	1	1	1	1	1	2000	China	Asia	Human	GCA_016834015.1	SCCmec_type_II(2A)
8749	SAMN17620478	1	1	1	1	1	1	1	1	1	2000	China	Asia	Human	GCA_016834035.1	SCCmec_type_II(2A)
4818	SAMN17620476	1	0	0	0	1	1	0	1	1	2001	China	Asia	Human	GCA_016834055.1	SCCmec_type_II(2A)
7826	SAMN17620477	1	1	1	1	1	1	1	1	1	2002	China	Asia	Human	GCA_016834065.1	SCCmec_type_II(2A)
1675	SAMN17620475	1	1	1	1	1	1	1	1	1	2004	China	Asia	Human	GCA_016834095.1	SCCmec_type_II(2A)
441	SAMN17620474	1	1	1	1	1	1	1	1	1	1997	China	Asia	Human	GCA_016834115.1	SCCmec_type_II(2A)
AUSMDU00018207	SAMN18085501	1	1	1	1	0	0	1	1	1	2018	Australia	Oceania	Human	GCA_017091785.1	SCCmec_type_IVc(2B)
AUSMDU00018816	SAMN18085584	1	1	1	1	0	0	1	1	1	2018	Australia	Oceania	Human	GCA_017096525.1	SCCmec_type_IV(2B)
AUSMDU00017594	SAMN18085431	1	1	1	1	0	0	1	1	1	2018	Australia	Oceania	Human	GCA_017101035.1	SCCmec_type_IVc(2B)
AUSMDU00016589	SAMN18085356	1	1	1	1	0	0	1	1	1	2018	Australia	Oceania	Human	GCA_017101905.1	SCCmec_type_IVc(2B)
MRSA10528	SAMN17964905	1	0	0	0	1	1	0	1	1	2018	United States	North America	Human	GCA_017155015.1	SCCmec_type_IVc(2B)
6135	SAMN18072707	1	1	1	0	1	1	1	1	1	2015	France	Europe	Human	GCA_017581465.1	SCCmec_type_I(1B)
AUSMDU00013778	SAMN18083004	1	1	1	1	0	0	1	1	1	2018	Australia	Oceania	Human	GCA_017671485.1	SCCmec_type_IVc(2B)
IHMA32	SAMN16420495	1	1	1	0	1	1	1	1	1	2014	Belgium	Europe	Human	GCA_017698145.1	SCCmec_type_I(1B)
CR15-064	SAMN16946657	0	1	1	1	0	0	0	1	1	2015	Brazil	South America	Human	GCA_021007995.1	Nontypable
CD16-174	SAMN16946810	1	1	1	1	0	0	1	1	1	2016	Brazil	South America	Human	GCA_021009235.1	SCCmec_type_IVa(2B)
UNC_SaCF13	SAMN23701157	1	0	0	0	1	1	0	1	1	2018	United States	North America	Human	GCA_021172905.1	SCCmec_type_IVa(2B)
SH-1	SAMN21500237	1	0	0	0	1	1	0	1	1	2020	China	Asia	Human	GCA_021327775.1	SCCmec_type_II(2A)
SH-5	SAMN21502438	1	0	0	0	1	1	0	1	1	2017	China	Asia	Human	GCA_021327855.1	SCCmec_type_II(2A)
SH-8	SAMN21502590	1	0	0	0	1	1	0	1	1	2018	China	Asia	Human	GCA_021327915.1	SCCmec_type_II(2A)
SH-18	SAMN21508130	1	0	0	0	1	1	0	1	1	2020	China	Asia	Human	GCA_021328115.1	SCCmec_type_II(2A)
WH-1	SAMN21508160	1	0	0	0	1	1	0	1	1	2018	China	Asia	Human	GCA_021328135.1	SCCmec_type_II(2A)
WH-3	SAMN21508168	1	0	0	0	1	1	0	1	1	2018	China	Asia	Human	GCA_021328155.1	SCCmec_type_II(2A)
WH-2	SAMN21508167	1	0	0	0	1	1	0	1	1	2018	China	Asia	Human	GCA_021328175.1	SCCmec_type_II(2A)
WH-4	SAMN21508169	1	0	0	0	1	1	0	1	1	2018	China	Asia	Human	GCA_021328195.1	SCCmec_type_II(2A)
WH-6	SAMN21508171	1	0	0	0	1	1	0	1	1	2018	China	Asia	Human	GCA_021328235.1	SCCmec_type_II(2A)
WH-7	SAMN21508172	1	0	0	0	1	1	0	1	1	2018	China	Asia	Human	GCA_021328255.1	SCCmec_type_II(2A)
WH-8	SAMN21508178	1	0	0	0	1	1	0	1	1	2018	China	Asia	Human	GCA_021328275.1	SCCmec_type_II(2A)
WH-11	SAMN21509356	1	0	0	0	1	1	0	1	1	2018	China	Asia	Human	GCA_021328335.1	SCCmec_type_II(2A)
WH-12	SAMN21509401	1	0	0	0	1	1	0	1	1	2018	China	Asia	Human	GCA_021328355.1	SCCmec_type_II(2A)
WH-13	SAMN21509402	1	0	0	0	1	1	0	1	1	2018	China	Asia	Human	GCA_021328375.1	SCCmec_type_II(2A)
WH-14	SAMN21509443	1	0	0	0	1	1	0	1	1	2017	China	Asia	Human	GCA_021328395.1	SCCmec_type_II(2A)
WH-16	SAMN21509642	1	0	0	0	1	1	0	1	1	2018	China	Asia	Human	GCA_021328415.1	SCCmec_type_II(2A)
WH-15	SAMN21509627	1	0	0	0	1	1	0	1	1	2017	China	Asia	Human	GCA_021328435.1	SCCmec_type_II(2A)
WH-19	SAMN21512079	1	0	0	0	1	1	0	1	1	2018	China	Asia	Human	GCA_021328475.1	SCCmec_type_II(2A)
WH-18	SAMN21510754	1	0	0	0	1	1	0	1	1	2018	China	Asia	Human	GCA_021328495.1	SCCmec_type_II(2A)
WH-20	SAMN21513937	1	0	0	0	1	1	0	1	1	2017	China	Asia	Human	GCA_021328515.1	SCCmec_type_II(2A)
WH-21	SAMN21514970	1	0	0	0	1	1	0	1	1	2018	China	Asia	Human	GCA_021328535.1	SCCmec_type_II(2A)
GD-2	SAMN21519691	1	0	0	0	1	1	0	1	1	2018	China	Asia	Human	GCA_021328575.1	SCCmec_type_II(2A)
GD-6	SAMN21529077	1	0	0	0	1	1	0	1	1	2018	China	Asia	Human	GCA_021328635.1	SCCmec_type_II(2A)
GD-5	SAMN21529076	1	0	0	0	1	1	0	1	1	2018	China	Asia	Human	GCA_021328655.1	SCCmec_type_II(2A)
GD-7	SAMN21529078	1	0	0	0	1	1	0	1	1	2018	China	Asia	Human	GCA_021328675.1	SCCmec_type_II(2A)
GD-12	SAMN21529155	1	0	0	0	1	1	0	1	1	2019	China	Asia	Human	GCA_021328735.1	SCCmec_type_II(2A)
GD-10	SAMN21529081	1	0	0	0	1	1	0	1	1	2019	China	Asia	Human	GCA_021328755.1	SCCmec_type_II(2A)
GD-11	SAMN21529082	1	0	0	0	1	1	0	1	1	2019	China	Asia	Human	GCA_021328775.1	SCCmec_type_II(2A)
WH-22	SAMN21529156	1	0	0	0	1	1	0	1	1	2020	China	Asia	Human	GCA_021328795.1	SCCmec_type_II(2A)
WH-23	SAMN21529157	1	0	0	0	1	1	0	1	1	2020	China	Asia	Human	GCA_021328815.1	SCCmec_type_II(2A)
WH-25	SAMN21529159	1	0	0	0	1	1	0	1	1	2019	China	Asia	Human	GCA_021328855.1	SCCmec_type_II(2A)
WH-27	SAMN21529161	1	0	0	0	1	1	0	1	1	2020	China	Asia	Human	GCA_021328895.1	SCCmec_type_II(2A)
WH-28	SAMN21529162	1	0	0	0	1	1	0	1	1	2020	China	Asia	Human	GCA_021328915.1	SCCmec_type_II(2A)
CLSA39	SAMN14997495	1	0	0	0	0	0	0	0	0	2015	China	Asia	Food	GCA_021480345.1	SCCmec_type_II(2A)
CLSA40	SAMN14997496	0	0	0	0	0	0	0	0	0	2015	China	Asia	Food	GCA_021480355.1	Nontypable
CFSA17SA063	SAMN14997414	0	1	1	1	1	1	1	1	1	2017	China	Asia	Food	GCA_021481865.1	Nontypable
C297	SAMN25761861	0	1	1	1	0	0	1	1	1	2014	Australia	Oceania	Human	GCA_022237995.1	Nontypable
ABFRA	SAMN17729829	0	1	1	1	0	0	1	1	1	2010	United States	North America	Human	GCA_022321745.1	Nontypable
ABFQZ	SAMN17729828	0	1	1	1	0	0	1	1	1	2010	United States	North America	Human	GCA_022326745.1	Nontypable
829_S81	SAMN26315884	1	1	1	1	0	0	1	1	1	2017	China	Asia	Human	GCA_023197415.1	SCCmec_type_IVc(2B)
764_S68	SAMN26315871	1	0	0	0	1	1	0	1	1	2017	China	Asia	Human	GCA_023197645.1	SCCmec_type_II(2A)
684_S57	SAMN26315860	1	0	0	0	1	1	0	1	1	2017	China	Asia	Human	GCA_023197875.1	SCCmec_type_II(2A)
669_S53	SAMN26315856	1	0	0	0	1	1	0	1	1	2017	China	Asia	Human	GCA_023197945.1	SCCmec_type_II(2A)
668_S52	SAMN26315855	1	1	1	0	1	1	0	1	1	2017	China	Asia	Human	GCA_023197985.1	SCCmec_type_II(2A)
570_S47	SAMN26315838	1	1	1	1	1	1	0	1	1	2017	China	Asia	Human	GCA_023198565.1	SCCmec_type_II(2A)
527_S25	SAMN26315824	1	1	1	0	1	1	0	1	1	2017	China	Asia	Human	GCA_023198705.1	SCCmec_type_II(2A)
543_S44	SAMN26315828	1	0	0	0	1	1	0	1	1	2017	China	Asia	Human	GCA_023198715.1	SCCmec_type_II(2A)
M94410	SAMN28744639	1	1	1	0	1	1	0	1	1	2019	Australia	Oceania	Human	GCA_023603725.1	SCCmec_type_IV(2B)
BSAC1307	SAMEA1469581	1	1	1	0	1	1	1	1	1	2006	United Kingdom	Europe	Human	GCA_900018225.1	SCCmec_type_I(1B)
MRSA041776/938686T	SAMEA2298743	0	1	1	1	1	1	1	1	1	2013	Tanzania	Africa	Human	GCA_900097675.1	Nontypable
3688STDY6124990	SAMEA3449000	0	1	1	0	1	1	1	1	1	2015	Thailand	Asia	Human	GCA_900124835.1	Nontypable
M3549	SAMEA104473495	1	1	1	0	1	1	1	1	1	2014	Denmark	Europe	Human	GCA_900251555.1	SCCmec_type_IVa(2B)
M3626	SAMEA104473505	1	1	1	0	1	1	1	1	1	2014	Denmark	Europe	Human	GCA_900251655.1	Nontypable
M3931	SAMEA104473537	1	1	1	1	0	0	1	1	1	2014	Denmark	Europe	Human	GCA_900251915.1	SCCmec_type_IVc(2B)
NRS49	SAMEA103891361	1	0	0	0	1	1	0	1	1	1997	South Korea	Asia	Human	GCA_903800725.1	SCCmec_type_II(2A)
NRS805	SAMEA103891504	1	1	1	0	1	1	1	1	1	2008	United States	North America	Human	GCA_903802615.1	SCCmec_type_IVc(2B)
GAL164	SAMEA4553275	1	1	1	1	0	0	1	1	1	2005	Ireland	Europe	Human	GCA_903807275.1	SCCmec_type_II(2A)
MOS22	SAMEA70084168	1	1	1	0	1	1	1	1	1	2010	Italy	Europe	Human	GCA_903808145.1	SCCmec_type_II(2A)
MOS75	SAMEA70123918	1	1	1	0	1	1	1	1	1	2009	Luxembourg	Europe	Human	GCA_903808615.1	SCCmec_type_I(1B)
MOS107	SAMEA70147918	1	1	1	0	1	1	1	1	1	2009	France	Europe	Human	GCA_903808935.1	SCCmec_type_I(1B)
MOS114	SAMEA70153168	1	1	1	0	1	1	1	1	1	2010	France	Europe	Human	GCA_903809005.1	SCCmec_type_I(1B)
MOS142	SAMEA70204918	1	1	1	0	1	1	1	1	1	2009	France	Europe	Human	GCA_903809285.1	SCCmec_type_I(1B)
MOS271	SAMEA70282168	1	1	1	1	1	1	0	1	1	2009	United Kingdom	Europe	Human	GCA_903810575.1	Nontypable
MOS368	SAMEA103891227	1	1	1	0	1	1	1	1	1	2009	France	Europe	Human	GCA_903811545.1	SCCmec_type_I(1B)
MOS482	SAMEA103891341	1	1	1	0	1	1	1	1	1	2010	Italy	Europe	Human	GCA_903812895.1	SCCmec_type_II(2A)
S1-1-42	SAMN29924277	1	0	0	0	1	1	0	1	1	2013	japan	asia	Human	GCF_024496735.1	SCCmec_type_II(2A)
S1-1-10	SAMN29924268	1	0	0	0	1	1	0	1	1	2013	japan	asia	Human	GCF_024497255.1	SCCmec_type_II(2A)
S1-2-22	SAMN29924257	1	1	1	0	1	1	0	1	1	2014	japan	asia	Human	GCF_024497315.1	SCCmec_type_II(2A)
S1-1-65	SAMN29924267	1	1	1	1	1	1	0	1	1	2015	japan	asia	Human	GCF_024497355.1	SCCmec_type_II(2A)
S1-2-9	SAMN29924265	1	1	1	1	1	1	0	1	1	2014	japan	asia	Human	GCF_024497375.1	SCCmec_type_II(2A)
S1-1-34	SAMN29924273	1	0	0	0	1	1	0	1	1	2014	japan	asia	Human	GCF_024497395.1	SCCmec_type_II(2A)
S1-1-79	SAMN29924256	1	1	1	0	0	1	0	1	1	2013	japan	asia	Human	GCF_024497415.1	SCCmec_type_II(2A)
S1-1-33	SAMN29924272	1	0	0	0	1	1	0	1	1	2014	japan	asia	Human	GCF_024497435.1	SCCmec_type_II(2A)
S1-3-13	SAMN29924270	1	0	0	0	1	1	0	1	1	2013	japan	asia	Human	GCF_024497455.1	SCCmec_type_II(2A)
S1-1-64	SAMN29924269	1	0	0	0	0	1	0	1	1	2015	japan	asia	Human	GCF_024497515.1	SCCmec_type_II(2A)
S2-1-64	SAMN29924271	1	0	0	0	1	1	0	1	1	2018	japan	asia	Human	GCF_024497715.1	SCCmec_type_II(2A)
S1-2-28	SAMN29924254	1	1	1	0	1	1	1	1	1	2012	japan	asia	Human	GCF_024547985.1	SCCmec_type_II(2A)
S1-2-21	SAMN29924260	1	1	1	0	1	1	1	1	1	2014	japan	asia	Human	GCF_024548065.1	SCCmec_type_II(2A)
S1-1-20	SAMN29924261	1	0	0	0	1	1	0	1	1	2014	japan	asia	Human	GCF_024548145.1	SCCmec_type_II(2A)
S1-1-74	SAMN29924262	1	0	0	0	1	1	0	1	1	2012	japan	asia	Human	GCF_024548185.1	SCCmec_type_II(2A)
S1-1-55	SAMN29924263	1	1	1	1	1	1	0	1	1	2014	japan	asia	Human	GCF_024548205.1	SCCmec_type_II(2A)
S1-1-62	SAMN29924266	1	1	1	1	1	1	0	1	1	2015	japan	asia	Human	GCF_024548245.1	SCCmec_type_II(2A)
S1-1-80	SAMN29924264	1	1	1	1	1	1	0	1	1	2013	japan	asia	Human	GCF_024548285.1	SCCmec_type_II(2A)
S1-1-81	SAMN29924274	1	0	0	0	1	1	0	1	1	2013	japan	asia	Human	GCF_024548325.1	SCCmec_type_II(2A)
S1-1-78	SAMN29924275	1	0	0	0	1	1	0	1	1	2013	japan	asia	Human	GCF_024548365.1	SCCmec_type_II(2A)
S1-1-76	SAMN29924276	1	0	0	0	1	1	0	1	1	2013	japan	asia	Human	GCF_024548405.1	SCCmec_type_II(2A)
39147	2104334	0	1	1	1	0	0	1	1	1	2010	The Netherlands	Europe	human	2104334	Nontypable
39191	N315	1	1	1	1	1	1	1	1	1	2001	Japan	Asia	human	N315	SCCmec_type_II(2A)
39209	Mu3	1	1	1	1	1	1	0	1	1	2007	Japan	Asia	human	Mu3	SCCmec_type_II(2A)
39210	Mu50	1	1	1	1	1	1	0	1	1	2001	Japan	Asia	human	Mu50	SCCmec_type_II(2A)
39349	Mu50-omega	1	1	1	1	1	1	0	1	1	2009	Japan	Asia	human	Mu50-omega	SCCmec_type_II(2A)
39904	06BA18369	0	1	1	0	1	1	1	1	1	2006	Canada	North America	human	06BA18369	Nontypable
41898	SS_1591	0	1	1	1	0	0	1	1	1	2013	Germany	Europe	human	SS_1591	Nontypable
45092	GCA_000610725.1	0	1	1	1	0	0	1	1	1	2004	Argentina	South America	human	GCA_000610725.1	Nontypable
45124	GCA_002267705.1	1	1	1	1	1	1	1	1	1	2012	Brazil	South America	human	GCA_002267705.1	SCCmec_type_IVa(2B)
45177	GCA_009676025.1	0	1	1	0	0	0	1	1	1	2013	Argentina	South America	human	GCA_009676025.1	Nontypable
45201	GCA_010570805.1	0	0	0	0	0	0	0	1	1	2018	Colombia	South America	human	GCA_010570805.1	Nontypable
45351	GCA_012955985.1	1	1	1	0	0	0	1	1	1	2018	Brazil	South America	human	GCA_012955985.1	SCCmec_type_I(1B)
45352	GCA_012956845.1	1	1	1	0	1	1	1	1	1	2018	Brazil	South America	human	GCA_012956845.1	SCCmec_type_IVa(2B)
45374	GCA_021007995.1	1	1	1	1	0	0	0	1	1	2015	Brazil	South America	human	GCA_021007995.1	SCCmec_type_IVg(2B)
45394	GCA_021009235.1	1	1	1	1	0	0	1	1	1	2016	Brazil	South America	human	GCA_021009235.1	SCCmec_type_IVa(2B)
46021	5054	0	1	1	1	0	0	1	1	1	2022	Ghana	Africa	human	5054	Nontypable
46053	AAA1923	0	1	1	1	0	0	1	1	1	2022	Ghana	Africa	human	AAA1923	Nontypable
48507	SAB9685	1	1	1	0	1	1	1	1	1	2012	UK	Europe	human	SAB9685	SCCmec_type_I(1B)
48589	SAB11076	0	1	1	1	0	0	1	1	1	2013	UK	Europe	human	SAB11076	Nontypable
49180	N71	0	1	1	1	0	0	1	1	1	2009	UK	Europe	human	N71	Nontypable
49599	T26_E1	1	1	1	0	1	1	1	1	1	2011	UK	Europe	human	T26_E1	SCCmec_type_I(1B)
49807	V70-I1-E1	1	1	1	0	1	1	1	1	1	2012	UK	Europe	human	V70-I1-E1	SCCmec_type_IVc(2B)
49907	W67-I1-E1	1	1	1	1	0	0	1	1	1	2009	UK	Europe	human	W67-I1-E1	SCCmec_type_IVc(2B)
50125	2019-SY-006-SA	1	0	0	0	1	1	0	1	1	2019	China	Asia	human	2019-SY-006-SA	SCCmec_type_II(2A)
50144	2020-SY-035-SA	1	0	0	0	1	1	0	1	1	2020	China	Asia	human	2020-SY-035-SA	SCCmec_type_II(2A)
50167	HB23SY010SA	1	1	1	1	1	1	1	1	1	2023	China	Asia	human	HB23SY010SA	SCCmec_type_IV(2B)
50214	SZ012020SA086	1	0	0	0	1	1	0	1	1	2020	China	Asia	human	SZ012020SA086	SCCmec_type_II(2A)
50220	SZ012020SA153	0	1	1	1	1	1	1	1	1	2020	China	Asia	human	SZ012020SA153	Nontypable
50280	ASM127874v1	0	1	1	1	0	0	1	1	1	2012	Brazil	South America	human	ASM127874v1	Nontypable
50432	ASM608883v1	1	1	1	1	1	1	1	1	1	2016	South Korea	Asia	human	ASM608883v1	SCCmec_type_II(2A)
50488	ASM1066926v1	1	1	1	1	1	1	0	1	1	2013	China	Asia	human	ASM1066926v1	SCCmec_type_II(2A)
50557	ASM1955103v1	1	0	0	0	1	1	0	1	1	2016	South Korea	Asia	human	ASM1955103v1	SCCmec_type_II(2A)
50558	ASM1955109v1	1	0	0	0	1	1	0	1	1	2017	South Korea	Asia	human	ASM1955109v1	SCCmec_type_II(2A)
50561	ASM1955131v1	1	0	0	0	1	1	0	1	1	2016	South Korea	Asia	human	ASM1955131v1	SCCmec_type_II(2A)
50563	ASM1955137v1	1	1	1	1	0	0	1	0	0	2016	South Korea	Asia	human	ASM1955137v1	SCCmec_type_II(2A)
50564	ASM1955141v1	1	1	1	1	1	1	1	1	1	2017	South Korea	Asia	human	ASM1955141v1	SCCmec_type_II(2A)
50857	ASM2662540v1	1	1	1	1	1	1	1	1	1	2022	Taiwan	Asia	environmental	ASM2662540v1	SCCmec_type_II(2A)
50892	ASM3006402v1	0	1	1	1	0	0	1	1	1	2022	UK	Europe	human	ASM3006402v1	Nontypable
50894	ASM3016851v1	1	1	1	1	1	1	0	1	1	2020	China	Asia	human	ASM3016851v1	SCCmec_type_II(2A)
50980	ASM3182683v1	1	0	0	0	1	1	0	1	1	2018	South Korea	Asia	human	ASM3182683v1	SCCmec_type_II(2A)
this study	SA213	1	1	1	1	1	1	0	1	1	2022	China	this study	human	this study	SCCmec_type_II(2A)
this study	SA111	1	1	1	0	1	1	0	1	1	2020	China	this study	human	this study	SCCmec_type_II(2A)
this study	SA118	1	1	1	1	1	1	0	1	1	2021	China	this study	human	this study	SCCmec_type_II(2A)
this study	SA264	1	1	1	0	1	1	1	1	1	2023	China	this study	human	this study	SCCmec_type_II(2A)
this study	SA275	1	1	1	1	1	1	0	1	1	2023	China	this study	human	this study	SCCmec_type_II(2A)
this study	SA6	1	0	0	0	1	1	0	1	1	2018	China	this study	human	this study	SCCmec_type_II(2A)
this study	SA8	1	1	1	1	1	1	0	1	1	2019	China	this study	human	this study	SCCmec_type_II(2A)
this study	SA14	0	1	1	1	1	1	0	1	1	2019	China	this study	human	this study	Nontypable
this study	SA20	0	1	1	1	1	1	0	1	1	2019	China	this study	human	this study	Nontypable
this study	SA46	1	1	1	1	1	1	0	1	1	2020	China	this study	human	this study	SCCmec_type_II(2A)
this study	SA161	1	0	0	0	1	1	0	1	1	2022	China	this study	human	this study	SCCmec_type_II(2A)
this study	SA55	1	1	1	1	1	1	0	1	1	2019	China	this study	human	this study	SCCmec_type_II(2A)
this study	SA108	1	1	1	1	1	1	0	1	1	2021	China	this study	human	this study	SCCmec_type_II(2A)
this study	SA194	1	1	1	1	1	1	0	1	1	2022	China	this study	human	this study	SCCmec_type_II(2A)
this study	SA199	1	1	1	0	1	1	1	1	1	2022	China	this study	human	this study	SCCmec_type_II(2A)
this study	SA216	1	1	1	0	1	1	1	1	1	2023	China	this study	human	this study	SCCmec_type_II(2A)
