# Supplementary material for: Molecular epidemiology of clinical Staphylococcus aureus infections: circulating CC398 lineage with human-adapted genomic signatures and virulent ST5-SCCmec II MRSA
Source: Front Microbiol. 2026 Jul 1;17:1818812. doi: 10.3389/fmicb.2026.1818812 (PMC13368880; doi:10.3389/fmicb.2026.1818812)
Supplement: Supplementary file 10 [file Table_4.XLSX]

## Sheet: Sheet1
Supplementary Table 4 Comparative characteristics of ST5-tst-1-negative (n=12) and ST5-tst-1-positive (n=12) strains
Strain name	Feature	Colony Morphology	Hemolysis	MLST	CC	spa type	SCCmec type
SA50	ST5-tst-1-neg	NCV	hemolysis	5	5	t548	mecA-negative
SA53	ST5-tst-1-neg	NCV	hemolysis	5	5	t548	mecA-negative
SA56	ST5-tst-1-neg	NCV	hemolysis	5	5	t548	mecA-negative
SA68	ST5-tst-1-neg	NCV	hemolysis	5	5	t1265	mecA-negative
SA116	ST5-tst-1-neg	NCV	hemolysis	5	5	26-17-34-16	mecA-negative
SA167	ST5-tst-1-neg	NCV	hemolysis	5	5	t548	mecA-negative
SA187	ST5-tst-1-neg	NCV	hemolysis	5	5	t548	mecA-negative
SA217	ST5-tst-1-neg	NCV	hemolysis	5	5	t548	mecA-negative
SA231	ST5-tst-1-neg	NCV	hemolysis	5	5	t548	mecA-negative
SA247	ST5-tst-1-neg	NCV	hemolysis	5	5	t548	mecA-negative
SA262	ST5-tst-1-neg	NCV	hemolysis	5	5	t548	mecA-negative
SA301	ST5-tst-1-neg	NCV	hemolysis	5	5	26-23-17-34-17-17-17-16	mecA-negative
SA46	ST5-tst-1-pos	SCV	no hemolysis	5	5	t311	SCCmec_type_II(2A)
SA55	ST5-tst-1-pos	SCV	no hemolysis	5	5	t319	SCCmec_type_II(2A)
SA108	ST5-tst-1-pos	SCV	no hemolysis	5	5	t311	SCCmec_type_II(2A)
SA111	ST5-tst-1-pos	SCV	no hemolysis	5	5	t2731	SCCmec_type_II(2A)
SA118	ST5-tst-1-pos	SCV	weak hemolysis	5	5	t319	SCCmec_type_II(2A)
SA161	ST5-tst-1-pos	SCV	weak hemolysis	5	5	t311	SCCmec_type_II(2A)
SA194	ST5-tst-1-pos	SCV	weak hemolysis	5	5	t311	SCCmec_type_II(2A)
SA199	ST5-tst-1-pos	NCV	hemolysis	5	5	t002	SCCmec_type_II(2A)
SA213	ST5-tst-1-pos	SCV	no hemolysis	5	5	26-16-17-34-20-17-12-17-16	SCCmec_type_II(2A)
SA216	ST5-tst-1-pos	NCV	hemolysis	5	5	t002	SCCmec_type_II(2A)
SA264	ST5-tst-1-pos	NCV	hemolysis	5	5	t002	SCCmec_type_II(2A)
SA275	ST5-tst-1-pos	SCV	no hemolysis	5	5	t311	SCCmec_type_II(2A)
